# Supplementary material for: Aberrant binding of mutant HSP47 affects posttranslational modification of type I collagen and leads to osteogenesis imperfecta
Source: PLoS Genet. 2021 Feb 1;17(2):e1009339. doi: 10.1371/journal.pgen.1009339 (PMC7877763; doi:10.1371/journal.pgen.1009339)
Supplement: S1 Table — NA: not assessed, 1 personal communication with the authors. (XLSX) [file pgen.1009339.s012.xlsx]

## Sheet: S1 Table
S1 Table. Clinical summary of individuals with pathogenic SERPINH1 variants identified so far. NA: not assessed, 1 personal communication with the authors.
	Present report	Christiansen et al. (2011)	Duran et al. (2014)		Marshall et al. (2016)	Essawi et al. (2017)	Song et al. (2018)	Schwarze et al. (2019)
Age at the time of report	died at 4.5 years	died at 3.5 years	4 years	6 months	died at 8 days	18 months	14 years	23 years	?
Gender	F	M	F	M	M	M	M	F	M
Origin	Indian	Saudi Arabian	NA	NA	Mexican	Palestinian	Chinese	NA	NA
Consanguinity	no	yes	yes	yes	no	yes	no	no	no
Variant	p.[(Arg222Ser)]; [(Arg222Ser)]	p.[(Leu78Pro)]; [(Leu78Pro)]	p.[(Met237Thr)]; [(Met237Thr)]	p.[(Met237Thr)]; [(Met237Thr)]	p.[(Glu113Valfs*8)]; [(Glu113Valfs*8)]	p.[(Glu105_His108del)]; [(Glu105_His108del)]	p.[(Leu50Arg)]; [(Arg405His)]	p.[(Asp412*)];[p.?]	p.[(Asp412*)];[p.?]
Clinical phenotype	severe	severe	moderately severe	moderately severe	neonatal lethal	moderate to severe	moderately severe	moderately severe	moderately severe
Cause of death	pneumonia	respiratory distress	/	/	hemodynamic instability and pulmonary haemorrhage	/	/	/	/
Age at first fracture	birth	birth	> first few months	> first few months	birth	1week 1	3 years	birth	birth
Number of fractures	multiple	multiple	NA	NA	multiple	4	10	33 (15 in 1st year of life, slowed after puberty)	15
Bone density	severe hypomineralisation	decreased bone density, generalized osteopenia, diminished calvarial mineralisation,	generalized osteopenia	generalized osteopenia	osteopenia, minimal calvarial mineralisation	osteopenia	severe osteoporosis	Low	Low
Limb deformities	bowing of long bones	relatively short limbs with bowing at the thighs, multiple bone deformities, rhizomelic shortening and limited modeling of the long bones with very thin cortices	mild femoral bowing	mild femoral bowing	short and bowed limbs, deformed long bones	NA	femoral bowing	bowing of femurs
Kyphosis/(Kypho)scoliosis	yes	yes	yes	yes	NA	no	no	NA	NA
Platyspondyly	yes	yes	NA	NA	yes	NA	yes	NA	NA
Thorax	severe crowding of ribs	assymetric, narrow chest	reduced thorax size	reduced thorax size	narrow, bell-shaped chest	pectus deformity	NA	NA	NA
Dysmorphic features	triangular face, relative macrocephaly, prominent forehead, micrognatia, short neck, large anterior fontanel	triangular face, micrognathia, open anterior fontanel, relative macrocephaly, high and prominent forehead, midface hypoplasia with shallow orbits	large anterior fontanel	large anterior fontanel	relative macrocephaly, high and prominent forehead, mid-face hypoplasia, deep-set eyes with down-slanting palpebral fissures, short nose, anteverted nares, retrognathia, low-set ears , short neck	triangular face 1	NA	NA	NA
Scleral hue	blue	blue	white	white	blue	blue	white	white	white
Dentition	dentinogenesis imperfecta	small opalescent teeth	normal	normal	/	dentinogenesis imperfecta	normal	normal	normal
Hearing impairment	yes	NA	no	no	NA	no	no	no	no
Joint hypermobility	no	yes (generalized)	yes (fingers, knees, hips)	yes (fingers, knees, hips)	NA	yes	no	NA	NA
Cardiovascular problems	no	no	NA	NA	NA	NA	no	NA	NA
Other	Wormian bones	respiratory distress at birth requiring ventilation, localized skin blisters and bullae, pyloric stenosis, chronic lung disease with pulmonary infections, bilateral inguinal hernia, bilateral renal stones, high pitched voice, generalized hypotonia, frequent pulmonary infections, bilateral subdural hematomas secondary to trauma	Wormian bones, coxa valga	Wormian bones, coxa valga	continuous ventilation support, generalized hypotonia, flexed and abducted right hip, soft skull with enlarged and bulging anterior and posterior fontanel, severe ventriculomegaly, hydranencephaly, right undescended testis	general growth and developmental delay	Wormian bones	moderate short stature, enlarged tonsils and adenoids with obstructed breathing and episodes of otitis media that necessitated tonsillectomy and adenoidectomy surgery at age 9 years, strabismus, amblyopia	moderate short stature, enlarged tonsils and adenoids with obstructed breathing and episodes of otitis media that necessitated tonsillectomy and adenoidectomy surgery at age 9 years, strabismus, amblyopia
