# Supplementary material for: Aberrant binding of mutant HSP47 affects posttranslational modification of type I collagen and leads to osteogenesis imperfecta
Source: PLoS Genet. 2021 Feb 1;17(2):e1009339. doi: 10.1371/journal.pgen.1009339 (PMC7877763; doi:10.1371/journal.pgen.1009339)
Supplement: S2 Table — (XLSX) [file pgen.1009339.s013.xlsx]

## Sheet: S2 Table
S2 Table. In silico predictions and reported allele frequency for the identified p.(Arg222Ser) substitution.
SIFT		PolyPhen-2		MutationTaster		AlignGVGD		gnomAD
(v 6.2.0)		(v 2.2)		(v 2013)		(v 2014)		(r2.1.1)
Prediction	Score	Prediction	Score	Prediction	p-value	Prediction	Class	Allele frequency
Tolerated	0.41	Probably damaging	1.000	Disease causing	1.0	Most likely interfering with function	C65	A = 1/251,474
