# Supplementary material for: Aberrant binding of mutant HSP47 affects posttranslational modification of type I collagen and leads to osteogenesis imperfecta
Source: PLoS Genet. 2021 Feb 1;17(2):e1009339. doi: 10.1371/journal.pgen.1009339 (PMC7877763; doi:10.1371/journal.pgen.1009339)
Supplement: S3 Table — (XLSX) [file pgen.1009339.s014.xlsx]

## Sheet: S3 Table
S3 Table. Antibodies used for Western blot analyses.
antibody	company	catalog number	dilution ratio
Anti-β-Tubulin III	Sigma-Aldrich	T2200	1:500
Anti-Hsp47	Abcam	ab77609	1:500
Anti-FKBP10 (FKBP65)	Proteintech	12172-1-AP	1:500
Anti-PDI	Sigma-Aldrich	P7496	1:500
Anti-P4HA1	Sigma-Aldrich	HPA026593	1:500
Anti-LEPRE1 (P3H1)	Abcam	ab154799	1:500
Anti-CRTAP	Abcam	ab183720	1:500
Anti-CypB	Thermo	PA1-027A	1:500
Anti-P3H3	Proteintech	16023-1-AP	1:500
Anti-SC65	Proteintech	15288-1-AP	1:500
Anti-PLOD1 (LH1)	Thermo	PA5-61892	1:500
Anti-PLOD3 (LH3)	Abcam	ab113038	1:500
Anti-GRP78/BiP	Sigma-Aldrich	G9043	1:500
Anti-GLT25D1	Proteintech	16768-1-AP	1:500
Anti-GRP94	Santa Cruz	sc-393402	1:500
Anti-Calregulin (Calreticulin)	Santa Cruz	sc-373863	1:500
Anti-ATF6	Abcam	ab122897	1:500
HRP-conjugated anti-rabbit IgG	Sigma-Aldrich	12-348	1:30,000
HRP-conjugated anti-mouse IgG	GE Healthcare	NA931	1:30,000
